# Supplementary material for: Congenital Hepatic Fibrosis in the Franches-Montagnes Horse Is Associated with the Polycystic Kidney and Hepatic Disease 1 (PKHD1) Gene
Source: PLoS One. 2014 Oct 8;9(10):e110125. doi: 10.1371/journal.pone.0110125 (PMC4190318; doi:10.1371/journal.pone.0110125)
Supplement: Figure S3 — Sequence of a predicted equine PKHD1 transcript, which was assembled from Sanger-sequenced RT-PCR products and RNA-seq data. This assembled mRNA sequence was derived from different horses and does not necessarily resemble one contiguous haplotype. (TXT) [file pone.0110125.s003.txt]

>Equine PKHD1 mRNA
TTTGGCACATGTTTGGCTGGGACACAAACGGGTTAGGTGAGTTACCGTCCAACGTCCAACGTGAGCGAGTTACCTGCACG
GTAGCTGCAGGTTGGCCTTTAACCAGGTAACACAGCCATCGGTTCTTGGCAGAGAGGAACAAGATCATTTAGAAAGGAGA
GATAATTCCTCCTTTGAGTCACAACGAGACAGAAACAGAGAAAGCACAAAAGCTATGCTGCTTCAATCAAAATTGAAAAC
ACTTTTAATGTCTGAACAATTTTGAGAGGATTGATTTAAATAGACAAGATGACTACCTGGCTGATTTCTCTGATAAGTAT
TGAAACACTACTTTTGGCAGTGCCTTACCTGAGTTTTCACATTGAACCTGAAGAAGGTAGCCTTGCAGGGGGAACGTGGA
TCACAGTTATTTTTGATGGTTCAGACTCCAGTCTCCTTTATCCGGCCAACGGCTCTCAGCTGGAGATACATCTGATGAGT
GCGGCTGTGCCTGCGCTGCCAAGCATCCCCTGTGACGTCGTTCCCGTGTTCCTGGATTTGCCGGTGGTGATGTGCAGGAC
CAGATCTCTGCCGTCTGAAGCCCACGAGGGTCTGTACTACCTGGGAGCACACTCTCAGGGACAGGTGGCCAGCAGCTCAA
CACCAGGGCCACAAGACAGCCCTACTTTCAAGTTTTCCAGGGCACAGACACCCTTTGTTTACCAAGTCAATCCACCAAGT
GGAGTTCCAGGAGAATTAATACAAGTGTATGGCTGGATTATCACTAGAAGATCAGAAACCTTTGATTTTGATGCCGAGTA
CATTGACAGCCCATTGATCTTGGAAGCTCAAGGAGACAGATGGGTCACTCCTTGCTCTCTTGTAAACAGACAGACAGGAA
GCCGCTATCCTGTTCAGGAACACCATGGTCTTGGGACTCTGCAGTGCCGCGTGGAAGGCCACTACATCGGCTCCCAGAAT
GTTAGTTTCTCAGTGTTTAATAAAGGAAAGTCAATGGTGCACAAGAACGCCTGGCTGATCAGTGCTAATCAGGACCTTTT
CCTGTACCAGACCTACTCAGAAATACTATCTGTGGTTCCAGAAACCGGGAGCCTTGGGGGAAGAACAGACATCACGATTA
CAGGAGCCTTCTTCGACAATCCCGCCCAGGTTACCATCGCAGGCATTCCATGTGACATTAGACACGTGTCTCCCAGGAAG
ATTGCGTGTACCACTAGGGCTCCAGGAAAAGGCACCAGGCTCACTGCTCCTCAGGCAGGCAATCGAGGACTTCTTTTTGA
AGTTGGAGATGCTGCTGAGGGCTTGGACCTGACTGAAGCCACCCCTGGGTACAGGTGGCAGATTGTCCCTAATGCCAGTT
CTCCATTTGGATTTTGGTCAAAGGAAGGGCAACCATTCAGAGCTCGGCTCAGTGGGTTCTTTGTGGCCCCAGAGACAAAT
AATTACACTTTCTGGATCCAGGCAGACAGCCAAGCGACCCTGTATTTCAGTCAGTCAGAGGACCCAAGGACCAAGGTGAA
AGTGGCTTCCATCAGGGTGGGCACTGCCGACTGGTTTGACTCTTGGGAGCAGAAGGGGAATGAAGGGACCTGGCAACAGA
AGACCCCTAAGTTGGAGCTGTTCGGTGGAGCCAGGTACTACCTGGAAGCAGAGCATCATGGCAGAGCCCCCAGCAGGGGG
ATGAGAATTGGGGTCCAGATCCACAACACCTGGCTGAATCCCGATGTGGTCAGCACTTACCTCCAGGAGAAGCATCAGAT
CCGAATTCGTGCCCAGAGACTTCCAGAAATCCAGATGCTGACTGTTTCTGGCAGAGGGAACTTCCTCCTTACTTGGGACA
ATGTCTCTAGCCAGCCAATCCCTGCAAATGCCACAGCCCATCAGATTCAAACAGCCCTTGAGGAGTTACTGGCAGTCAAA
TGCAAACTGGAACCCCTTTCTGCTAACATTCTATTCCAGCTTGGATTCGAAGAAGGCCCAGAAGGTTCTAGCTCTGATGG
GGACCTCACCAGTGGGACAGAGCCCTTCTGTGGGAGATTCAGCCTCTATCAGCCTCGACACCTTGTCCTAACACCCCCAG
CTGCCCAGAAGGGCTACCAGCTAGATCAGTACACACACTTGTGCATGGCCTACAAAGGTCACATGAATACGATCCTGAAG
GTGACCGTGTCCTTCACAGTCGACTTTCAAAATGTCGCTAAGAACATTACCTGCGACTGGAGACTCGAGGGGACCAGTCC
CAACAGCTGGCAGTTCACTTGCACTGACCTCTGGAACACTTGTGTGCATCGCTCCACGGATCTGCAGCCGCCTCTGGCAA
GCTCCCCCGCGCTGGTTCATCTGATTGACCTCCTCCCTCTGTCTCAGGAGCCAGGCGTGTTCTACATGGATGAAATTGTT
ATTGCAGACACAAACCTAACAGTTTCTCAAGCTGACTCTGGAACGGCTCGCCCTGGCGGGAATCTGGTGGAATTGCTCTC
TGTGGTGGGATCCCCTCCAGTCTACAATGTAACGTGCTGGTTGGCAGGGTGTGGCCCAGAGCTCCCGCTCATCAGCGCAA
GCTCTGTGCCCACTGAAGGAGCAGAAGAACGATCCGGGCTAGTCCACGTGACAACACAGAGACTACAGAGGACAAGTCTG
CCTTTAGGAGGACACTTTCGCATCCAACTTTCTAATACAGTGATTCCCGATGTCCCTGTGCATATTTCAGCTAGTCACCT
TCACAAGCTCTTACGGAACAATGCTGACGACTTCACAGCCAGGTACCTCAATGTCAGTGACTTCAGTGTGATGGAGGATC
TAAAGTCTTGCTATGAACGTGTATGGACTCTCTCCTGGTCCGCCCAAGTTGGGGATTTGCCCAATTTCATCAGGGTCTCT
GATGAAAATCTAACTGGAGTGAACCCTGTTGCGACCACTCGTGTGGTGTATGATGGTGGAGTTTTTCTTGGACCCATATT
TGGAGACATGTTGGTTACTGCCAACCGGTGCCCTCAGGTGGTTGTGCGAGTGAATGACATTCCCGCTCACTGCTCAGGTT
CCTGCTCTTTCCGATACCTTGAAGCGTCAACTCCCCGGGTCCATTCTGTGTGCTATTCTCCTGACGGTGACACGGACCTA
CTGGTTTATATTACTGGAACTAGCTTCTCTGGTGACTACAAGGCCTTGCAGGTTACAGTGAACAAAACAAGTTGCAAAGT
TATTTTCTCAAACCAGACAAATGTGGTCTGTCAGGCAGACCTGCTACCTGTTGGAGTGCATCAGATCTCGATGTTGGTGA
GACCCTCCGGTCGTGCCATCAATGCCAGCGGAGGAGGCCTCTTCCTAAACGTGGAACCCAGACTGGATGCCGTGGAGCCT
TCCAGAGCTGCAGAGATTGGAGGGCTCTGGGCCACCATCCGAGGCTCTAGTTTGGAAGATGTTAGCCTGGTGCTATTTGG
CTCTCAGTCTTGTGTCATTAACGTCACCACAAGCAATTCACGAAGAATTCAATGCAAAGTTCCACCCAGAGGAAAAGATG
GACATGTTGTAAATGTGACTGTGATCAGAGAGGACCATTCTACAGTTCTCCCCATGGCATTTACATATGACTCCTCTTTA
AATCCAGTGATCACATCTCTGAGCAGAAACAGGAGCAGCATAGCAGGAGGTGAGACCCTTTTCATTGGAATGGCGCTGCT
GGTGAACGACACGGATTTGGATGTGCAAGTCCACATTCAGGAGACCTTGGCTCCAGTTCATGAACAAATGGCTCAGGGTC
TGGAGGTGGTGCTGCCCTTGCTGCCAGCTGGTCTCCACAGAATCTCGGTCTCCATCAATGGGGTCAACATTAGCTCACAA
GGGGTTGATCTTCACATCCACTGCATCACAGAAGTTTTCAGCATTGAGCCTTGCTGTGGGTCCCTTCTGGGTGGAACCAT
CCTCAGCATCTCAGGAATAGGGTTCAGCAGGGACCCCGCTTTGGTTTGGGTGCTTGTGGGCAATCAGTCCTGCGACATCG
TGAACTCGACAGAGAGGAACATCTGGTGTGAGACTTCGCCCGCGTCCCTGCTGCCTGATGCGGATGATCTCTCTGTCCCA
GCCCCCGTGGAGGTCTGGGCTGGCAGCACGTCCATCCCCCAAGGACCTTCCCCAAGCCTGGTAGGGAAGGGCTTTATCTT
CATGTATGAAGTGGCAGCAACACCAGTGGTCACTGCCGTACGAGGAGAAATCACGGACAGCAGCCTGCGGCTCGACGTGG
AAGGAAGTAACCTCTCCAACTCGGTTATCCTTCTGGGGGGCTTGGCCTGCGGTCTGGAGACACAGTCTTTCAGGAGCAAT
GTGAGCCTGTCTGGGTGCTCCTTTCCTCTTCACAGCTTGGAAGCAGGCATCTATCCTCTCCAAGTACGTCAGAAGCAGAT
GGGGTTTGCTAACATGTCTGCGGTGCCCCAGCAATTTGTGGTGACACCTCGGATAACGGCCATCTTCCCAGCACACGGGT
CTGCTTGTGGTGGGACAGTGCTCACGGTGCAGGGGCTGGCTCTCAGCTCTAGGAGGGGGTCAGTTCAGGTGAACCTTTCA
GGTCCTTTTACCTGTGTAATTTTGAGCTTAGGGGACCAGACAGTCCTCTGCCAGATTCACCTGGTGGGTGACCCCTTGCC
TGGTGCTTCCTTCACCCTGAACGTCACCGTCTTGGTCAATGAGCTCCCCAGTGAGTGTCAGGGGGATTGCACACTTTTCT
TGCGGGAAGAGACAACTCCCGTCGTGGACGCCTTGACCACTAACATCAGTGGGTCTCTGACCACAGTGCTGATTAGGGGT
CAGAGGTTAGGCACCACTGCTGATGAGCCAGTGGTGTCTGTGGATGATCATCTTCTTTGCAACGTAACTTTCTTTAATGC
AAGCCATGTGACATGCTGGATAAGTGGCTTGACCCCAGGACCTCACTACTTATCAGTTTTTCATAGAAGAAATGGGTATG
CTTGTTCTGGTAACGTTTCCAGACACTTCGACATTTTGCCTCAAGTGTTTCGTTATTTCCCCAAGAATTTCAGCATACAT
GGTGGAGGCCTCTTGACTGTGGAGGGCACGGCCCTGAGAGGACAGAACGCCACGTTAGTCTACGTTGGTTGGCAGGCTTG
CCTGACAGTCAATGTCAGCTCTGACCTCATCCAGTGCATCGTTCCCTCGGGGAATGGCTCTGTGGCCCTGAACATAGAGG
TGGACAGACTTTCACACCAAATGGGAGTCATCAGTTACAGCAACACCTTCACCCCAGAGTTGCTCTCTCTTTCTCAGACG
GATGACGTCTTAACCTTTGCGGTGGCCCAGATCTCAGGAGCTATGAATGTTGACATTTTAATCGGGATGTCACCCTGTAT
GAATGTCTCTGGCAACCGCACAGTTCTCCAGTGTGTGGTCCCCTCCCTTCCTGCTGGCGAGTACCAAGTCAGAGGTTATG
ACCGCACGAGAGGGTGGGCCTCATCTGCGCTGGTGTTCACATCCAGAGTCAGTGTCACGGCCGTGACTCAGAACTTTGGC
TGCCTGGGTGGAAGGCTTGTGCACGTGTCTGGAGCAGGATTTCCTCCAGAGAACATCTCAGCTGCTGTGTGTGGTGCTCC
CTGCCAGGTCTTGGCGAATGCTACAGTGTCTGCCTTCAGCTGCTTGGTTCTGCCCCTGGATGTGTCGTTGGCTTTCCTGT
GTGGCCTGAAGCACGAGGAGGAGGGCTGTGACGCCTCCAGCCGGACCTATGTGCAGTGTGATTTGACGGTCACTGTGGGG
ACGGAGAGCCTGCTCTCATCATGGCCTTATTTCTACATCTGTGAAGAAAGCCCCTCATGCCTCTTTGCACCAGGTCATTG
GACAGAGTCAGCGTCTCCATGGTTCTCGGGCCTCTTCATCAGCCCTAAAGTGGAAAGAGATGAAGTTCTCATCTATAATA
GCTCCTGTAACATTACCATGGAAACTGAGGCAAAGATGGAGTGTGAGACGCCTAATCAGCCAATTACCGCCAAGATTACT
GAGATACGAGAAAGCCGGGCCCAGAACACTCAGGGCAACTTCTCCTTTCAGTTCTGCCGGAGGTGGTCGAGAGCTCACAG
CTGGTTTCCTGAAAGAGTGCCACAAGATGGCGACAACGTCACGGTGGAGAAGGGCCAATTGCTCCTGCTAGACACCAATA
CGAGCATCCTCAACTTACTGCATGTTAAAGGAGGCAAGCTGATTTTCATGGATCCAGGACCCATCGAGCTCAGGGCACAC
TCCATCCTTGTTTCCCATGGTGGAGAGCTCCGGATTGGGTCCAAGGACAAGCCCTTCCAAGGCAAAGCTGAGATCAAACT
CTACGGGAGTTCCCACTCTACCCCCTTCTTTCCATATGGTGTCAAGTTCCTGGCTGTGAGGAATGGAACCCTGTCCCTGC
ACGGTTTGCTACCAGAAGTAATGGTCACCCATCTTCGAGCAGCTGCCTATGCCCGGGACACAGTGTTGGCTCTGGAAGAT
GCTGTAGATTGGCACCCTGGGGATGAAGTTGTCATCATCAGTGGAATAGGTGTAGCAGGTGCCAAACCCATGGAAGAGAT
TGTCATTGTGGAAACTGTGCACAATGCAGACCTCCATCTGAGGTCACCCTTGAGGTATTCTCACAACTTCACTGAGAATT
GGGTGGCTGGAGAGCACCATATTTTAAAGGTCATGGTGGTCCTGCTCAGCAGGAATATTACCATACGAGGAAATCTCACT
AATGAGAGGATGAAGCTCCTTGCGTCATGCCAGGAGGCCAGTGCTTCAGAAGGTAATTTGCAGAATTGTTTATATTCCAA
GAGTGAGAAGATGCTGGGATCCAGAGATTTGGGGGCCAGGCTCATCGTCCAGTCCTTACCGGGGGAGCCCAGCCGAGTCC
AGCTGAAGGGTGTGCTCTTCCGGGAGTTGGGGCAAGCCTTCCGTAAGCATCTGAGCTCGCTGACTCTGGTGGGAGCCATG
AGAGATTCCTACCTACAGGGTTGCACAGTGTGGGGCTCCTTCAGTCGAGGCCTCAGCATGTCCAGGACCTTGGGCCTGAA
GGTGACCAGTAACGTGTTCTATAATATTTTAGGCCATGCACTGTTAGTGGACGAGTCAGAACAGGGAAGTATAATAAGAA
ACAATGTGATCATCCGTGTTTCCGGTGCTGAGGGACTCTCCAGTCCGGAAGTGCTGACACCATCTGGCATCTACATCCGC
AACCCCACCAATGTTGTGGAGGGGAACAGGGTATGTGCTGCTGGTTATGGCTACTTTTTTCATCTTGTGACCAGCCGAAC
ATCACAAGCTCCACTTCTCTCCTTCACTGGGAATGTTGCACATTCTTGTACAAGGTATGGTCTCTTTGTATACCCTAAGT
TTCAGCCCCCTTGGGATGATGGTACTGGCCCCACCCTAATCCAGAACTTCATGGTTTGGGGAGGTGCAGGTGGTGCTCAG
ATTTTTAGAAGTAGCAATCTTCTCCTGAAAAACTTCCAGATTTATTCATGCAGAGATTTTGGAATTGACATCTTGGAAAG
TGATGCAAATACTTCAGTTACTGACAGCTTATTACTTGGTCATTTTGCCCACAAGGGAAGCCTGTGTATGTCAGCTGGGA
TCAAAACTCCCAAAAGGCAGGAACTGGTAGTATCTAACACAACCTTTGTTAACTTTGATCTCACTGAGTGTGTGGCCATC
AGGACCTGTTCGGGCTGTTCCCGAGGACAGGGTGGATTTACTGTGAAGACCAACCAGTTGAAGTTTACAAACTCTCCAAA
CTTAGTTGCATTTCCGTTTGCTCATGCAGCAATTTTGGAAGACCTGGATGGGTCTCTGTCTGGCAAAAATAGAAGTCACA
TTCTTGCTTCTATGGAAACACTTTCAGCTTCTTGTTGGGTGAATACCAGCTTCAGTCAGGTTGTCTCCGGCAGCGTCTGT
GGAGAGGATGTTCTCTTTCATCGTATGTCTATTGGCTTAGCTAATGCTCCGGATGTTTCTTCTGATTTAACTATGACGGA
CAGCAGAAATAAGACAACCACTGTCAATTACGTGCGGGACACATTGTCTAACCGTTATGGCTGGATGGCTCTGCTCTTGG
ATCAAGAGATGTATTCACTGAGATTCGAGACCCCTTGGATCAGCAGATCTCTGCAGTACTCAGCAACATTTGACAACTTT
GCTCCTGGGAATTACCTCCTGCTGGTGCACGCAGACGTGTGGCCTTACCCTGACATCCTCATGTGGTGCGGGAGTCACGT
GGGGCGGTCCCTTCCCTCTCTTCCATCACCAGGTCGGGACCAAGGCTGTGACTGGTTCTTCGATAGCCAGTTGAGACAAC
TCACCTATCTGGTTTCAGGTGAAGGCCAAGTTCGAGTGATTCTCCAGGTGAAGGAAGGTGTGCCCCCAACTATTTCAGCT
TCTACCTCTGTACCTGAGTCAGCTTTAAAATGGTCCCACCCTGAAGCATGGACAGGAGTTGAAGAAGGCTGGGGAGGACA
CAACCATACCACTCCAGGCCCTGGGGATGACGTCCTGATTTTACCCAACAGGACTGTCCTTGTGGATACAGATCTTCCAT
TCCTCAAAGGCCTCTATGTGATGGGGACTTTAGAATTCCCTGTGGACAGAAGCAACATTCTGAGTGTGGCGTGCATGGTC
ATTGCAGGCGGCGAGCTGAAAGTTGGTACTTTAGAAAATCCCTTAGAAAAAGAACAAAAGCTTCTGATTCTCCTTAGAGC
CTCAGAAGGAGTCTTTTGTGACCGTTTTGATGGAATTCATATTGATCCAGGAACAATTGGGGTTTATGGGAAAGTTCAGC
TTCACAGTGCTTATCCTAAGAAATCCTGGACACATCTTGGGGCTGACATTGCCTCAGGCAATGAGAGAATTATAGTAGAA
GATGCAGTGGATTGGCGACCCCATGACAAAATCGTCCTTAGCTCCTCTTCTTATGAGCCTCACGAAACAGAGGTCCTCAC
TGTGAAAGAAGTCAAGGGCCACCATGTTAGGCTCCATGAACGGCTCAAACACCGGCACATTGGAAACGTCCATGTCATGG
AGGATGGCCGATACATTCGTTTGGCTGCTGAGGTTGGACTTTTGACCCGAAATATACAAATCCAGTCTGATACATCATGC
AAGGGGCGCCTGCGTGTGGGGTCCTTCAGGAAGTCCAGCAGGGAAGAATTTTCAGGTGTCCTTCAACTGTCAAATGTGGA
AATTCAGAACTTTGGGTCACCATTGTACTCATCCATTGAACTCACCAATGTGTCAGCAGGATCCTGGATTATATCTTCTA
CTCTGCACCAAAGCTGCAGTGGGGGCATTCATGCAGTTGCCAGTCATGGGATCATTTTAAATGACAATATAGTGTTTGGC
ACAGCTGGCCATGGCATTGATTTGGAAGGTCAGGCCTATTCTCTCTCTAATAACCTTGTGGTTCTGATGACACAGTCAGC
ATGGTCCACTGTTTGGGTGGCAGGAATCAAAGTGAACCGGGCAAAGGACATCAACCTCCGTGGCAATGTTGTAGCAGGAT
CAGAGAGGCTTGGCTTTCACATCCGAGGCCACAGCTGTTCCTCTCCTGAAGCCCTTTGGTCTGACAATGTGGCTCACTCA
AGCCTTCACGGCCTTCATTTCTATCAGGAAAGTGGACTTGACAACTGTACTGGTATCTCTGGCTTTTTGGCTTTCAAGAA
CTTTGACTATGGTGCCATGCTACATGTGGAGAACAGTGTGGAGATGGAGAACATCACTCTGGTAGACAATGCTGTTGGTC
TTTTGGCAGTAGTATATGTGTCATCTGTTCCACAGAGTTCCATTGGAAACGTACAGATTGTGCTTAGGAATTCAGTCATT
GTGGCCACCAGCTCCTCTTTTGACTGCATTCAGGACAGAATTAAACCTTGCTCTGCCAACTCGACATCAACAGATCGAGC
TCCTTCCAACCCAAAAGGGGGTAGAATTGGTATTCTGTGGCCTGCATTCACCTCAGAACCAAATCAGTGGCCTCAGGAGC
CATGGCACAAAGTGAGGAATGGTCATTCAGTTTCAGGAATCATGAAACTTCAAGACGTCACCTTTTCTAGTTTTGTGAAA
AGTTGCTATAGTGATGACCTAGATGTCTGCATTCTGCCCAATGCAGAGAACGTGGGAATCATGCACCCAATAACAGCAGA
GAGGACCAGGATGCTAAAGATCAAAGATAAAAACAAGTTCTACTTTCCTCCTTTACAAACCAGGAAAGATTTAGGAATAC
TGGTCTGCCCTGAATTGGATTGTGAAAGCCCAAGAAAGTATCTCTTTAAGGATCTGGATGGGAGAGCCCTGGGTTTGCCT
CCACCAGTTTCTGTATTTCCTAAAATCGAGGCTGAATGGACTGGGTCCTTCTTCAACACAGGTACATTTAGAGAAGAGCA
GAAATGCGTATACCGACCCCTGATACAAGGCTACATCTGCAAACAGACTGACCAAGTGATCTTAATTCTTGACAATGCTG
ATGCCACTTGGGCAATGCGCAAGCTATATCCAGTTGTATCTGTGACTAGCGGTTTCGTTGACACCTTTAGTAGTGTAAAT
GCCAATACTCCCTGCTCTACTTCAGGATCTGTATCTACTTTCTATTCCATTTTACCTACCAGGGAAATCACCAAGGTCTG
CTTTGTGGATCAGACTCCTCAAGTTTTGCGTTTTTTTCTATTGGGGAACAAAAGTACTTCCAAGCTTCTCTTAGCTGTAT
TCTACCATGAACTCCAGAGCCCCCAGGTTTTCTTAGGGGGAAGTTTCATTCCACCCACTCTAGTTCAATCAACTTCCTCA
TTGCTGGATGAGCCTATTGGTTCCAACTATTTCAGCATCATGGATAACCTCTTATATGTTGTCCTACAAGGAGAGGAGCC
CGTTGAAATACTCTCAGATGCTTCCCTTCATTTGGTCCTCACTGTGATGTTTTCAATCCTAGAAAAAGGCTGGGAAGTCA
TGTTCTTTGAAAGACTAACTGAATTCCTGCAGATTGGCCAAGACCAAATCAGATTTACTCATGAGATGCCTGGCAATGAA
GCAACCTTAAAGGCCATTGCTGACAGTAGAACAAAGAGAAAGCGCAATTGCCCAACTGTGACTTGTGCCAATCATTATAG
AGCTGGTCGACGTAGACCTCTCATGATAGAAATGAGCTCACATAGGGTCCCACCACCAACCACTACGGAACCTATCTCAA
AAGTGATGGTCATTGAAATTGGGGATCTGCCAACAGTAAAGAGCACTGGACCGATTCCATCTTTATCAAGCAACAAACTA
CAGAATTTGGCTCACCAGATCATCACTGCTCAACAGACTGGACTACTAGAGAATGTTCTGAATATGACTATTGGGGGGTT
AATGGTGACTCAATCAAAGGGAGTCATTGGATATGGAAATACAAGCAGCTTTAAAACTGGGAACTTGATATATATTCGGC
CCTATGCTCTTTCAGTCCTGGTCCAGCCTTCAGATGGAGAAGTAGGAAAAGAACTTCCAGTACAACCACAACTGGTTTTT
CTGGATAAGCAGAATCGGAGAGTAGAGTCCTTGGGCACCCCCTCAGAGCCGTGGGCTGTTTCTATTTCCCTGGAAGGGAC
ATCAGACTCCGTTCTGAAAGGGTGTACTCAGGCAGAAGCTCAAGATGGTTATGTGAGGTTCTCCAACTTGGCAGTTTTGA
TCTCTGGGTCAAATTGGCATTTTATTTTTACTGTCATTTCGCCTCCAGGGGTCAATTTTACAGCTCGATCCAGGCCATTC
GCCATCTTACCTGTGACTAGGTCAGAGAGCTCGACCATTATCCTGGCTGCTTCCCTGTGCTCAGTGGTCTCATGGTTGGC
TCTATGCTGTCTGGTGTGCTGTTGGTTTAAGAAAAGCAAAAGCAGAAAAATAAAAAGTGAAGAGATTTCTGAATCTCAGA
CTAATGATCAAAAGAATCCTACTCACGTCCCATCCAAACGCCAAGGATCACAAGTAGAGACGGGGAAAGAAGACGCCGTG
ATGGGAGAAGATATGAGGAAGAAGGTCATGCTGGGCAAGCTGAACCAGCTCCCTCACCAGTCGCTAAACGGAGTGTCCAG
AAGGAAGGTTAGCCGCCGTACCGTCGGAGAGGAGCACGGCAGCCAAGAAGGGGCTGCTGTCCCTGCTCCCAATCTTACCA
GTCTCACATCCCACGGGCACACCTGTGCTCCAGGCTCTCCTGCTCGGCAGGTGTGTGTGCAGGAAACCGGGAACTGGAAG
AAGGCGCAAGAGCAGTTGCTCAGATACCAGCTGGCAGGCCAAGATCAGCTCCTGCTCCTCTGCCCAGACCTCAGACAAGA
GAGGCAGCGAATGCAGGGACAGAGTCAGTTGGGCAAGGAAGGTGGCAGATTGGGGCTTTCCCAAGAGAAGAAAACCTCCT
GTGGTGCCACTGAGTCATTCTGCCTTCATTCAGTACGTCCAGAAACCATTCAGGAACAGCTGTGA
