# Supplementary material for: Congenital Hepatic Fibrosis in the Franches-Montagnes Horse Is Associated with the Polycystic Kidney and Hepatic Disease 1 (PKHD1) Gene
Source: PLoS One. 2014 Oct 8;9(10):e110125. doi: 10.1371/journal.pone.0110125 (PMC4190318; doi:10.1371/journal.pone.0110125)
Supplement: Table S3 — Equine PKHD1 annotation. (XLSX) [file pone.0110125.s006.xlsx]

## Sheet: equine PKHD1 annotation
Table S3. Equine PKHD1 annotation
Human exon number according to the human PKHD1 transcript variant 1 mRNA (NM_138694.3)		Annotation of equine PKHD1 on ECA20 based on RNA-seq data from this study						Equine mRNA reference ECA20 (XM_001498871.3)
	Exon length	Equine exon	ECA20 start	ECA20 stop	Exon length	Intron length		ECA20 start	ECA20 stop	Exon length	Intron length	Remark
1	192	1	>49'773'360	49773173	>188							newly identified equine alternative first exon
		1a	>49'773'360	49773271	>90							newly identified equine alternative first exon
2	136	2	49771507	49771372	136	1527		49771423	49771372	52	1527	5'-UTR of exon 2 is missing in XM_001498871.3
3	78	3	49769844	49769767	78	632		49769844	49769757	88	635	exon size like in human, horse reference incorrect
4	151	4	49769134	49768990	145	2480		49769121	49768990	132	2480
5	109	5	49766509	49766401	109	2693		49766509	49766401	109	4594
		5a	49763707	49763581	127	1774						newly identified equine alternative exon 5
6	58	6	49761806	49761749	58	3325		49761806	49761749	58	3325
7	79	7	49758423	49758345	79	1291		49758423	49758345	79	1291
8	75	8	49757053	49756979	75	1014		49757053	49756979	75	1014
9	65	9	49755964	49755900	65	523		49755964	49755900	65	523
10	40	10	49755376	49755337	40	868		49755376	49755337	40	868
11	71	11	49754468	49754398	71	3217		49754468	49754398	71	3217
12	102	12	49751180	49751079	102	1349		49751180	49751079	102	1349
13	96	13	49749729	49749634	96	2310		49749729	49749634	96	2310
14	142	14	49747323	49747182	142	2900		49747323	49747182	142	2900
15	115	15	49744281	49744167	115	1014		49744281	49744167	115	1014
16	279	16	49743152	49742874	279	1361		49743152	49742874	279	1361
17	90	17	49741512	49741423	90	95		49741512	49741423	90	95
18	91	18	49741327	49741237	91	758		49741327	49741237	91	758
19	143	19	49740478	49740336	143	1345		49740478	49740336	143	1345
20	128	20	49738990	49738863	128	771		49738990	49738863	128	771
21	176	21	49738091	49737916	176	2776		49738091	49737916	176	2776
22	139	22	49735139	49735001	139	1939		49735139	49735001	139	1939
23	128	23	49733061	49732934	128	2309		49733061	49732934	128	2309
24	185	24	49730624	49730440	185	915		49730624	49730440	185	915
25	123	25	49729524	49729402	123	1485		49729524	49729402	123	1485
26	106	26	49727916	49727811	106	495		49727916	49727811	106	495
27	276	27	49727315	49727040	276	7627		49727315	49727040	276	7627
28	131	28	49719412	49719282	131	2099		49719412	49719282	131	2099
29	136	29	49717182	49717047	136	4074		49717182	49717047	136	4074
30	196	30	49712972	49712777	196	716		49712972	49712777	196	716
31	68	31	49712060	49711993	68	1423		49712060	49711993	68	1423
32	1608	32	49710569	49708962	1608	1256		49710569	49708962	1608	1256
33	144	33	49707705	49707562	144	4916		49707705	49707562	144	4916
34	220	34	49702645	49702426	220	362		49702645	49702426	220	6098
		34a	49702063	49701890	174	2770						newly identified equine alternative exon 34
		34b	49699119	49698924	196	2596						newly identified equine alternative exon 34
35	151	35	49696327	49696177	151	19973		49696327	49696177	151	46667
		35a	49676203	49676148	56	26638						newly identified equine alternative exon 35
36	157	36	49649509	49649353	157	18309		49649509	49649353	157	18309
37	213	37	49631043	49630831	213	23872		49631043	49630831	213	23872
38	211	38	49606958	49606748	211	406		49606958	49606748	211	406
39	158	39	49606341	49606184	158	2333		49606341	49606184	158	2333
40	192	40	49603850	49603659	192	2934		49603850	49603659	192	2934
41	126	41	49600724	49600599	126	2796		49600724	49600599	126	2488
42	57							49598110	49598054	57	251	not detectable in horse by RT-PCR and RNA-seq
43	131	43	49597802	49597672	131	9336		49597802	49597672	131	9336
44	113	44	49588335	49588223	113	1305		49588335	49588223	113	1305
45	106	45	49586917	49586812	106	4889		49586917	49586812	106	4889
46	135	46	49581922	49581788	135	5928		49581922	49581788	135	5928
47	136	47	49575859	49575724	136	2369		49575859	49575724	136	2369
48	247	48	49573354	49573108	247			49573354	49573108	247	11753
		48a	>49'572'431	49572343	>89							newly identified equine alternative exon 48
		48b	>49'565'217	49565160	>58							newly identified equine alternative exon 48
49	178	49	49561354	49561177	178	1402		49561354	49561177	178	1402
50	196	50	49559774	49559579	196	11309		49559774	49559579	196	11309
51	66	51	49548269	49548204	66	5935		49548269	49548204	66	5935
52	129	52	49542268	49542140	129	31973		49542268	49542140	129	31973
53	138	53	49510166	49510029	138	14714		49510166	49510029	138	14714
54	114	54	49495314	49495201	114	2539		49495314	49495201	114	2539
55	88	55	49492661	49492574	88	15355		49492661	49492574	88	15355
56	155	56	49477218	49477064	155	1373		49477218	49477064	155	1373
57	153	57	49475690	49475538	153	2081		49475690	49475538	153	2081
58	879	58	49473456	49472578	879	684		49473456	49472578	879	684
59	169	59	49471893	49471725	169	1582		49471893	49471725	169	1582
60	158	60	49470142	49469985	158	47704		49470142	49469985	158	70782
		60a	49422280	<49'422'253	>28							newly identified equine alternative exon 60
		60b	>49'404'280	49404223	>58	5020						newly identified equine alternative exon 60
61	1018	61	49399202	49398188	1015	10313		49399202	49398188	1015	10313
62	136	62	49387874	49387739	136	1014		49387874	49387739	136	1014
63	88	63	49386724	49386637	88	5077		49386724	49386637	88	5077
64	108	64	49381559	49381452	108	6650		49381559	49381452	108	6650
65	159	65	49374801	49374643	159	3903		49374801	49374643	159	3903
66	120	66	49370739	49370617	123	8577		49370739	49370617	123	8577
67	4174	67	49362039	<49'352'814	>9225			49362039	49361525	455
